# Supplementary material for: Bacterioplankton Associated with Toxic Cyanobacteria Promote Pisum sativum (Pea) Growth and Nutritional Value through Positive Interactions
Source: Microorganisms. 2022 Jul 26;10(8):1511. doi: 10.3390/microorganisms10081511 (PMC9394358; doi:10.3390/microorganisms10081511)
Supplement: Supplementary file 1 [file microorganisms-10-01511-s001.zip]

Archive with 1 entries (1 files):
- microorganisms-1826559-supplementary.pdf
